# Supplementary material for: Achieving Excellent Dielectric and Energy Storage Performance in Core-Double-Shell-Structured Polyetherimide Nanocomposites
Source: Polymers (Basel). 2023 Jul 19;15(14):3088. doi: 10.3390/polym15143088 (PMC10386644; doi:10.3390/polym15143088)
Supplement: Supplementary file 1 [file polymers-15-03088-s001.zip]

Archive with 1 entries (1 files):
- polymers-2511301-SI.pdf
